# Supplementary material for: Icaritin Promotes Myelination by Simultaneously Enhancing the Proliferation and Differentiation of Oligodendrocyte Precursor Cells
Source: Molecules. 2023 Aug 3;28(15):5837. doi: 10.3390/molecules28155837 (PMC10421464; doi:10.3390/molecules28155837)
Supplement: Supplementary file 1 [file molecules-28-05837-s001.zip]

Archive with 1 entries (1 files):
- molecules-2458212-suppl.pdf
